# Supplementary material for: An Optimized Terpene Profile for a New Medical Cannabis Oil
Source: Pharmaceutics. 2022 Jan 27;14(2):298. doi: 10.3390/pharmaceutics14020298 (PMC8879232; doi:10.3390/pharmaceutics14020298)
Supplement: Supplementary file 1 [file pharmaceutics-14-00298-s001.zip]

Archive with 1 entries (1 files):
- pharmaceutics-1561560-supplementary.pdf
